# Supplementary material for: RGD-Coated Polymer Nanoworms for Enriching Cancer Stem Cells
Source: Cancers (Basel). 2022 Dec 30;15(1):234. doi: 10.3390/cancers15010234 (PMC9818073; doi:10.3390/cancers15010234)
Supplement: Supplementary file 1 [file cancers-15-00234-s001.zip]

Archive with 1 entries (1 files):
- cancers-2063694-supplementary.pdf
